# Supplementary material for: The Enigmatic Aliphatic Acetogenins and Their Correlations With Lipids During Seed Germination and Leaf Development of Avocado (Persea americana Mill.)
Source: Front Plant Sci. 2022 May 3;13:839326. doi: 10.3389/fpls.2022.839326 (PMC9111537; doi:10.3389/fpls.2022.839326)
Supplement: Supplementary File 1 — Acetogenin content and composition in different avocado tissues (mg g−1 DW). [file Table_1.xlsx]

## Sheet: Acetogenins
Supplementary File S1. Acetogenin content and composition in different avocado tissues (mg g-1 DW).
Tissue	Stage	AcO-avocadenyne AcO-C17:3(1-yne,5-ene)				AcO-avocadene AcO-C17:1(1-ene)				AcO-avocadiene B AcO-C17:2(1,5-diene)				Persediene AcO-C19:2(1,3-diene)				Persenone C AcO-C19:2(3,14-diene)				Persenone B AcO-C19:1(14-ene)				Persenone A AcO-C21:3(6,9,16-triene)				Persin C AcO-C21:2(6,9-diene)
EA	0	3.38983	±	0.948211	a	7.97433	±	2.23161	a	0.829211	±	0.347373	ab	1.0345	±	0.50306	a	1.04008	±	0.272413	a	1.51612	±	0.42851	b	3.27701	±	1.25317	ab	3.42338	±	2.58074	a
	7	1.4192	±	0.259863	a	5.86781	±	1.53916	ab	0.45314	±	0.126278	bc	0.645598	±	0.296841	ab	0.780303	±	0.199781	ab	1.9273	±	0.458879	ab	2.87916	±	0.776786	ab	1.88083	±	0.701358	ab
	14	2.22055	±	0.711787	a	8.45734	±	3.04234	a	0.680784	±	0.302178	abc	0.706378	±	0.356224	ab	0.895336	±	0.368127	ab	2.72707	±	1.0597	a	3.70995	±	1.40458	a	2.17743	±	0.958998	ab
	21	3.92069	±	3.2	a	7.06657	±	3.01201	ab	0.905857	±	0.0671657	a	0.823105	±	0.197043	ab	0.821094	±	0.248174	ab	2.46923	±	0.687622	ab	2.95147	±	0.989759	ab	1.68145	±	0.661256	ab
	28	1.34044	±	0.651352	a	3.77352	±	1.51567	b	0.319309	±	0.0611207	c	0.457256	±	0.128589	b	0.508556	±	0.16638	b	1.70377	±	0.435752	ab	1.64693	±	0.595386	b	0.931464	±	0.311177	b
Cotyledon	0	0.721073	±	0.230916	ab	4.46723	±	1.14866	bc	0.506126	±	0.16584	b	0.347514	±	0.12431	b	0.456311	±	0.0609962	cd	0.957711	±	0.142679	b	2.24407	±	0.308405	bc	1.72755	±	0.421801	b
	7	0.416421	±	0.0972983	b	5.03368	±	0.506302	abc	0.723614	±	0.119873	a	0.540301	±	0.0772456	a	0.571001	±	0.0652036	bc	1.24971	±	0.168475	b	3.03469	±	0.493771	ab	2.60109	±	0.493516	a
	14	0.378359	±	0.0936182	b	3.58712	±	0.248788	c	0.542855	±	0.0879155	ab	0.336613	±	0.0464183	b	0.37225	±	0.0683799	d	1.00997	±	0.214667	b	2.1682	±	0.551916	c	1.70733	±	0.526199	b
	21	1.76069	±	1.2683	a	7.39217	±	2.58146	a	0.53417	±	0.0985417	ab	0.429799	±	0.0799373	ab	0.766845	±	0.157159	a	1.91472	±	0.20467	a	3.43728	±	0.542036	a	2.19463	±	0.539706	ab
	28	0.496676	±	0.254592	b	6.23708	±	0.785331	ab	0.669475	±	0.0177394	ab	0.436364	±	0.0315031	ab	0.662055	±	0.0376954	ab	1.89544	±	0.0746801	a	3.41163	±	0.304078	a	2.64428	±	0.216612	a
Seedling	Young Leaf	0	±	0	c	2.21099	±	0.695449	b	0.411492	±	0.0450855	a	0.299983	±	0.108362	a	1.49039	±	0.206709	b	0.313709	±	0.0936229	a	1.02711	±	0.278143	b	1.17492	±	0.280754	b
	Middle-grown Leaf	0.186419	±	0.0509009	b	3.23047	±	0.37529	b	0.383181	±	0.0432201	a	0.151083	±	0.0131911	a	1.44821	±	0.231446	b	0.447003	±	0.0833559	a	1.08027	±	0.254994	b	1.20577	±	0.165098	b
	Full-grown leaf	0.364599	±	0.0189877	a	4.79173	±	0.751808	a	0.442492	±	0.23475	a	0.248103	±	0.0510224	a	1.27914	±	0.397682	a	0.796713	±	0.138166	a	3.48693	±	0.672523	a	2.77276	±	0.969421	a
Tree	Young Leaf	0	±	0	a	0.475821	±	0.132504	a	0.488731	±	0.105527	a	0.25037	±	0.0517225	ab	0.323416	±	0.0854913	a	0.0839695	±	0.0150425	ab	0.708695	±	0.139527	a	3.05887	±	0.583341	ab
	Middle-grown Leaf	0	±	0	a	0.313821	±	0.0209112	ab	0.430579	±	0.0521968	a	0.321905	±	0.055404	a	0.358213	±	0.0331117	a	0.073444	±	0.00878421	a	0.678867	±	0.0434997	a	4.0108	±	0.563151	a
	Full-grown leaf	0	±	0	a	0.152499	±	0.0193461	b	0.206679	±	0.0153145	b	0.183252	±	0.0167219	b	0.205634	±	0.0395499	b	0.0371159	±	0.0031195	b	0.294571	±	0.0249074	b	2.43359	±	0.22769	b

## Sheet: Fatty Acids
Supplementary File S1. Acetogenin content and composition in different avocado tissues (mg g-1 DW).
Carbon number	Unsaturation	Compound		0					7 dai					Day 14	14 dai				21 dai					28 dai
Major FA Embryonic Axis
C14:0		Myristic acid		1.06894	±	0.126973	c		2.93919	±	0.154142	b		3.76698	±	0.203891	a		4.12791	±	0.064817	a		3.87473	±	0.254449	a
C16:0		Palmitic acid		10.539	±	0.540401	a		6.96426	±	0.493005	b		7.34947	±	0.491452	b		10.6758	±	0.713642	a		9.61011	±	0.194102	a
C18:0		Stearic acid		3.26693	±	0.160121	a		2.05254	±	0.0601948	b		2.4918	±	0.187535	b		3.04888	±	0.205066	a		3.29807	±	0.141682	a
C18:1	ω-9	Oleic acid		5.88786	±	0.159574	b		2.52082	±	0.0565045	d		2.26497	±	0.152407	d		3.13773	±	0.283548	c		7.45448	±	0.248405	a
C18:2	ω-6	Linoleic acid		15.1376	±	0.845574	a		11.6928	±	0.795263	bc		10.1346	±	1.2241	c		16.2217	±	1.40846	a		13.6523	±	1.0178	ab
C18:3	ω-3	ɑ-linolenic acid		2.00926	±	0.147543	b		2.03746	±	0.0484984	b		2.15096	±	0.356357	b		4.12193	±	0.344195	a		1.97155	±	0.170768	b
Minor FA Embryonic Axis
C9:0		Nonanoic acid		0.20158	±	0.0208806	a		0.132558	±	0.0113366	b		0.142879	±	0.0211813	b		0.224985	±	0.00854789	a		0.236954	±	0.0205422	a
C15:0		Pentadecanoic acid		0.137817	±	0.0139174	ab		0.158739	±	0.0194576	a		0.117831	±	0.0114406	b		0.123115	±	0.00296828	ab		0.130086	±	0.00925032	ab
C17:0		Heptadecanoic acid		0.442719	±	0.0364781	b		0.352968	±	0.0358463	bc		0.293257	±	0.0376135	c		0.615004	±	0.0437076	a		0.257261	±	0.0116305	c
C20:0		Arachidic acid		0.085278	±	0.0093508	bc		0.118751	±	0.00783716	a		0.0649168	±	0.00958461	c		0.12766	±	0.0169799	a		0.101961	±	0.00568679	ab
C22:0		Behenic acid		0.293928	±	0.0377431	a		0.15737	±	0.0103297	b		0.156307	±	0.0101425	b		0.229774	±	0.0242743	a		0.22415	±	0.0234594	ab
C24:0		Lignoceric acid		0.410709	±	0.0296926	ab		0.330621	±	0.0224787	b		0.20236	±	0.0170136	c		0.441628	±	0.0582805	a		0.345006	±	0.0207094	ab
C14:1	ω-5	Myristoleic acid		0.163004	±	0.0125148	ab		0.131377	±	0.0123337	b		0.196733	±	0.0152486	ab		0.163602	±	0.0168687	ab		0.171313	±	0.0180627	ab
C16:1	ω-7	Palmitoleic acid		0.491635	±	0.036799	a		0.174219	±	0.0221756	b		0.22499	±	0.0275441	b		0.174375	±	0.0181493	b		0.439332	±	0.0251488	a
C18:1	ω-7	Vaccenic acid		0.475423	±	0.0263226	b		0.256627	±	0.0160141	d		0.263332	±	0.0273102	d		0.350625	±	0.0216042	c		0.851083	±	0.0282711	a
C20:1	ω-9	Eicosenoic acid		0.063603	±	0.00445656	bc		0.0605694	±	0.00681446	bc		0.0549408	±	0.0076891	c		0.0832837	±	0.0082152	b		0.12484	±	0.0142378	a
C22:1	ω-9	Erucic acid		0.0627942	±	0.0103018	b		0.0826484	±	0.00886887	b		0.0719606	±	0.0102728	b		0.0762473	±	0.00777599	b		0.158142	±	0.0205312	a
C18:3	ω-6	ɣ- Linolenic acid		0.133132	±	0.0195832	b		0.284424	±	0.0235112	a		0.163643	±	0.0321103	b		0.225242	±	0.0551617	ab		0.320177	±	0.0507936	a
C20:2	ω-6	Eicosedienoic acid		0.249246	±	0.019994	b		0.172137	±	0.00814754	c		0.152421	±	0.0134778	c		0.283956	±	0.0254932	ab		0.316892	±	0.0303051	a
C20:3	ω-3	Dihomo-ɣ-linolenic acid		0.104183	±	0.0134222	c		0.114041	±	0.0137736	c		0.10757	±	0.00855362	c		0.274651	±	0.0206045	a		0.178892	±	0.0331364	b
C20:4	ω-6	Arachidonic acid		0.0989565	±	0.00929959	b		0.109046	±	0.0179781	b		0.0740998	±	0.00512346	b		0.160117	±	0.0166738	a		0.184955	±	0.0183333	a
C22:4	ω-6	Docosatetraenoic acid		0.246856	±	0.0160876	b		0.417824	±	0.0317892	a		0.454776	±	0.0322323	a		0.312933	±	0.0265506	b		0.10151	±	0.0151059	c
	Unsaturation			Day 0					Day 7					Day 14					Day 21					Day 28
Major FA Cotyledon
C14:0		Myristic acid		0.946535	±	0.0916449	c		2.72587	±	0.092737	b		3.82721	±	0.28715	a		2.82442	±	0.241632	b		3.29341	±	0.220231	ab
C16:0		Palmitic acid		6.34988	±	0.203242	b		4.97489	±	0.255003	c		5.41996	±	0.344311	bc		6.34697	±	0.504708	b		10.9945	±	0.61796	a
C18:0		Stearic acid		2.14997	±	0.0656435	a		1.69503	±	0.0958423	b		2.1397	±	0.16991	a		2.42756	±	0.205349	a		2.39073	±	0.0928689	a
C18:1	ω-9	Oleic acid		5.13951	±	0.536864	a		4.40142	±	0.454906	a		4.21473	±	0.169943	a		4.87237	±	0.289485	a		3.01109	±	0.0780957	b
Minor FA Cotyledon
C9:0		Nonanoic acid		0.137627	±	0.00836328	a		0.153031	±	0.0219405	a		0.15135	±	0.0183446	a		0.157109	±	0.0135997	a		0.166687	±	0.0051323	a
C17:0		Heptadecanoic acid		0.13378	±	0.00852104	bc		0.0900433	±	0.0109408	cd		0.0856043	±	0.0122581	d		0.143747	±	0.016388	b		0.316505	±	0.0245562	a
C22:0		Behenic acid		0.158076	±	0.0107488	b		0.116276	±	0.00559402	c		0.117926	±	0.0107821	c		0.133516	±	0.0105378	bc		0.260859	±	0.0190028	a
C24:0		Lignoceric acid		0.232422	±	0.0143403	b		0.157809	±	0.0101319	b		0.167256	±	0.0183143	b		0.207727	±	0.0258454	b		0.588641	±	0.0493244	a
C16:1	ω-7	Palmitoleic acid		0.268821	±	0.0136019	a		0.222313	±	0.033773	a		0.234331	±	0.0292685	a		0.273485	±	0.021891	a		0.208259	±	0.00613999	a
C18:1	ω-7	Vaccenic acid		0.519008	±	0.0270177	a		0.433912	±	0.0116479	b		0.420489	±	0.0506795	b		0.491902	±	0.0151264	ab		0.295937	±	0.018037	c
C18:2	ω-6	Linoleic acid		10.4792	±	0.798923	b		7.91972	±	0.349284	c		8.03971	±	0.537822	c		9.19671	±	0.806759	bc		18.2169	±	0.729421	a
C18:3	ω-6	ɣ- Linolenic acid		0.193836	±	0.0209051	bc		0.201575	±	0.0186187	bc		0.227876	±	0.0174067	b		0.159446	±	0.013298	c		0.338679	±	0.0156775	a
C18:3	ω-3	ɑ-linolenic acid		1.15713	±	0.058519	b		1.02154	±	0.0765431	b		0.953303	±	0.0881614	b		1.14468	±	0.0906466	b		4.85332	±	0.250982	a
C20:2	ω-6	Eicosedienoic acid		0.153956	±	0.00635206	b		0.145346	±	0.0130924	b		0.13786	±	0.0111608	b		0.161072	±	0.0183227	b		0.272171	±	0.0173157	a
C20:4	ω-6	Arachidonic acid		0.107599	±	0.0103371	b		0.0714184	±	0.00955485	c		0.0631348	±	0.00907205	c		0.0710487	±	0.00919139	c		0.162571	±	0.00982322	a
Minor FA Seedling	Unsaturation	Compound		YL					ML					FGL
C14:0		Myristic acid		0.70997	±	0.0239382	a		0.680635	±	0.0458876	a		0.715518	±	0.0936193	a
C16:0		Palmitic acid		2.64538	±	0.302409	b		6.29772	±	0.54437	a		3.76424	±	0.142774	b
C18:0		Stearic acid		1.11013	±	0.0517857	a		1.122	±	0.094332	a		1.24739	±	0.106145	a
C18:1	ω-9	Oleic acid		0.805021	±	0.204831	b		1.74343	±	0.113124	a		0.999551	±	0.0916987	b
C18:2	ω-6	Linoleic acid		1.73387	±	0.338484	b		4.57144	±	0.47825	a		2.31085	±	0.0505718	b
C18:3	ω-3	ɑ-linolenic acid		0.890287	±	0.233798	b		5.18426	±	0.812087	a		1.98547	±	0.153077	b
Minor FA Seedling
C8:0		Octanoic acid		0.658943	±	0.0286561	a		0.635501	±	0.0543656	a		0.664256	±	0.0488398	a
C22:0		Behenic acid		0.0945211	±	0.00854143	b		0.148424	±	0.0198711	a		0.113077	±	0.00764875	ab
C24:0		Lignoceric acid		0.267802	±	0.0188913	b		0.520651	±	0.0410155	a		0.391304	±	0.0492418	ab
C18:1	ω-7	Vaccenic acid		0.137204	±	0.0122772	b		0.255692	±	0.0316764	a		0.151152	±	0.00902883	b
Major FA Tree	Unsaturation	Compound		YL					ML					FGL
C14:0		Myristic acid		1.04571	±	0.0490486	a		0.840637	±	0.0120269	b		1.15684	±	0.0699149	a
C16:0		Palmitic acid		8.53946	±	0.941039	a		6.95004	±	0.233048	a		8.67788	±	0.387822	a
C18:0		Stearic acid		1.67441	±	0.0611261	a		1.58187	±	0.0428105	a		1.76637	±	0.103031	a
C18:1	ω-9	Oleic acid		3.00937	±	0.178423	ab		2.71402	±	0.0317218	b		3.42959	±	0.172733	a
C18:2	ω-6	Linoleic acid		4.0359	±	0.647373	a		3.60423	±	0.716451	a		3.27118	±	0.272093	a
C18:3	ω-3	ɑ-linolenic acid		9.56086	±	1.35659	a		5.61778	±	0.596911	b		6.56386	±	0.407517	ab
Minor FA tree
C8:0		Octanoic acid		0.764753	±	0.0213384	a		0.657352	±	0.010028	b		0.67494	±	0.0173251	b
C12:0		Lauric acid		0.0880747	±	0.0154201	a		0.0992178	±	0.013289	a		0.111842	±	0.0140828	a
C17:0		Heptadecanoic acid		0.146609	±	0.0133441	a		0.179434	±	0.0244068	a		0.225315	±	0.0392878	a
C22:0		Behenic acid		0.128817	±	0.0165876	a		0.141208	±	0.0143717	a		0.128839	±	0.0145952	a
C24:0		Lignoceric acid		0.15767	±	0.00518022	a		0.15941	±	0.0151254	a		0.147775	±	0.0290526	a
C16:1	ω-7	Palmitoleic acid		0.235138	±	0.0165358	a		0.107018	±	0.0185086	b		0.126163	±	0.00989843	b
C18:1	ω-7	Vaccenic acid		0.569867	±	0.0158581	a		0.220126	±	0.0170294	b		0.210785	±	0.00701132	b
C18:3	ω-6	ɣ- Linolenic acid		0.125546	±	0.0232593	b		0.242591	±	0.035937	a		0.186153	±	0.0251759	ab
C20:2	ω-6	Eicosedienoic acid		0.14045	±	0.0242977	a		0.120967	±	0.0147266	a		0.0991892	±	0.0071946	a
C22:6	ω-3	Docosahexaenoic acid		0.105908	±	0.00325257	b		0.0949326	±	0.0084466	b		0.148431	±	0.00899044	a
